# Supplementary material for: A Novel Mass-Producible Capacitive Sensor with Fully Symmetric 3D Structure and Microfluidics for Cells Detection
Source: Sensors (Basel). 2019 Jan 15;19(2):325. doi: 10.3390/s19020325 (PMC6359746; doi:10.3390/s19020325)
Supplement: Supplementary file 1 [file sensors-19-00325-s001.zip]

Archive with 15 entries (9 files):
- Supplementary File/
- Supplementary File/Linear_Fitting_Result.csv
- Supplementary File/Outline_Dimensions.docx
- Supplementary File/Software Source Code/
- Supplementary File/Software Source Code/E4980_DataTransfer/
- Supplementary File/Software Source Code/E4980_DataTransfer/init/
- Supplementary File/Software Source Code/E4980_DataTransfer/init/E4980A_DataTransfer_0120.pdf
- Supplementary File/Software Source Code/E4980_DataTransfer/init/E4980_DataTransfer_0120--32bit.xls
- Supplementary File/Software Source Code/E4980_DataTransfer/init/E4980_DataTransfer_0120--64bit.xls
- Supplementary File/Software Source Code/E4980_DataTransfer/upgrade/
- Supplementary File/Software Source Code/E4980_DataTransfer/upgrade/E4980_DataTransfer_32bit_upgraded.xlsm
- Supplementary File/Software Source Code/E4980_DataTransfer/upgrade/E4980_DataTransfer_64bit_upgraded.xlsm
- Supplementary File/Software Source Code/Fit_Linear/
- Supplementary File/Software Source Code/Fit_Linear/fit_data.csv
- Supplementary File/Software Source Code/Fit_Linear/Fit_Linear.py
