# Supplementary material for: A Novel Mass-Producible Capacitive Sensor with Fully Symmetric 3D Structure and Microfluidics for Cells Detection
Source: Sensors (Basel). 2019 Jan 15;19(2):325. doi: 10.3390/s19020325 (PMC6359746; doi:10.3390/s19020325)
Supplement: Supplementary file 1 [file sensors-19-00325-s001.zip › Supplementary File/Linear_Fitting_Result.csv]

Voltage(mV)	Frequency(Hz)	Slope	Intercept	R-Square
50	20	9.6727	-5.0008	0.9761
50	25	9.4626	-2.3567	0.9781
50	30	9.2797	-0.1894	0.9792
50	40	8.9694	3.2727	0.9798
50	50	8.7093	5.9926	0.9789
50	60	8.4745	8.2885	0.9782
50	70	8.269	10.2451	0.9766
50	80	8.0816	11.9743	0.9747
50	90	7.9117	13.5067	0.9725
50	100	7.7545	14.8953	0.97
50	200	6.6373	24.309	0.9366
50	500	5.0861	36.5868	0.8258
50	800	4.3553	42.2666	0.7486
50	1000	4.0366	44.7433	0.7124
50	2000	3.1643	51.5364	0.6139
50	5000	2.2297	58.7725	0.5174
50	8000	1.823	61.8891	0.4773
50	10000	1.6464	63.2416	0.4596
50	15000	1.3537	65.497	0.4299
50	20000	1.1704	66.9352	0.4112
100	20	9.8705	-7.1506	0.9703
100	25	9.665	-4.4296	0.9731
100	30	9.4805	-2.1724	0.9746
100	40	9.1586	1.4768	0.9758
100	50	8.8851	4.3574	0.9755
100	60	8.6428	6.7617	0.9745
100	70	8.429	8.8154	0.9729
100	80	8.2346	10.6247	0.9709
100	90	8.0589	12.2247	0.9686
100	100	7.8971	13.6718	0.966
100	200	6.7411	23.4508	0.9323
100	500	5.1515	36.073	0.8232
100	800	4.4053	41.8837	0.7475
100	1000	4.0803	44.4138	0.712
100	2000	3.1914	51.3363	0.6145
100	5000	2.2436	58.6724	0.5183
100	8000	1.833	61.8175	0.4781
100	10000	1.655	63.1799	0.4605
100	15000	1.3604	65.449	0.4307
100	20000	1.176	66.8944	0.412
150	20	10.3154	-11.2151	0.9593
150	25	10.0962	-8.2792	0.963
150	30	9.901	-5.8382	0.9653
150	40	9.5432	-1.8018	0.9674
150	50	9.2399	1.3722	0.9676
150	60	8.9759	4.0083	0.9667
150	70	8.7419	6.2546	0.9652
150	80	8.5302	8.2269	0.9631
150	90	8.34	9.9615	0.9608
150	100	8.1657	11.5231	0.9582
150	200	6.9302	21.9895	0.924
150	500	5.2621	35.2547	0.8179
150	800	4.4861	41.3009	0.745
150	1000	4.1491	43.925	0.7107
150	2000	3.2313	51.0629	0.6154
150	5000	2.2606	58.5617	0.52
150	8000	1.8437	61.7499	0.4798
150	10000	1.6637	63.1254	0.4621
150	15000	1.3665	65.4111	0.4321
150	20000	1.1807	66.865	0.4132
200	20	11.0587	-17.6328	0.9379
200	25	10.8184	-14.3831	0.9428
200	30	10.6055	-11.6823	0.9457
200	40	10.1839	-7.0196	0.9498
200	50	9.8298	-3.3699	0.9509
200	60	9.5251	-0.3591	0.9508
200	70	9.2573	2.1896	0.9496
200	80	9.0158	4.4255	0.9479
200	90	8.8012	6.3735	0.9456
200	100	8.6043	8.1296	0.9431
200	200	7.2358	19.6958	0.9097
200	500	5.4348	34.0052	0.8086
200	800	4.6096	40.4278	0.7398
200	1000	4.253	43.2002	0.7074
200	2000	3.2879	50.6812	0.6155
200	5000	2.281	58.4314	0.5215
200	8000	1.8545	61.6834	0.4813
200	10000	1.6718	63.077	0.4636
200	15000	1.371	65.3851	0.4335
200	20000	1.184	66.8464	0.4145
