# Supplementary material for: A Novel Mass-Producible Capacitive Sensor with Fully Symmetric 3D Structure and Microfluidics for Cells Detection
Source: Sensors (Basel). 2019 Jan 15;19(2):325. doi: 10.3390/s19020325 (PMC6359746; doi:10.3390/s19020325)
Supplement: Supplementary file 1 [file sensors-19-00325-s001.zip › Supplementary File/Software Source Code/E4980_DataTransfer/upgrade/E4980_DataTransfer_32bit_upgraded.xlsm]

## Sheet: Main
	E4980A Data Transfer Program
								Rev.01.20
	This program (Excel VBA) transfers the list sweep measurement data from the E4980A to a PC
	Perform the single trigger measurement before running this program
	Enable “Macros” first since this file contains macros
	For more details, refer to the operation manual
		Step-1
		Connect your PC with E4980A using either USB cable or USB/GPIB interface. To handshake with E4980A, select the connection type and enter the GPIB address or the serial number of the E4980A, then click "Handshake" button.
		GPIB		<--- Select the connection type						GPIB
										USB
		17		<--- Enter the GPIB address (Initial Setting:17)
		ハンドシェークをしましょう、というボタン。
		Connection Status
		OK	Keysight Technologies,E4980A,MY46516324,B.07.01
		Step-2								Step-3
		Enter a new sheet name to transfer the list sweep measuement data, then click "Load Data" button. The data is transferred to the newly created sheet.								Initial voltage(mV)		50
										Voltage interval(mV)		50
				<--- Enter a new sheet name
										Group Number(0~255)-->		4	Time between groups(ms)		0
		データを取りん込みましょう、というボタン。								Have Test-->		0
		Error Message
										MEF-		New sheet name
										Measurement Frequencies		20,25,30,40,50,60,70,80,90,100,200,500,800,1000,2000,5000,8000,10000,15000,20000
	Note									Note
	* New sheet is created based on "MasterSheet". Do not change and delete the "MasterSheet" unless you modify this sample program									*Manual Trigger can change the E4980A trigger mode to Manual Trigger mode
	* When the sweep parameter is blank or “overload” message is shown on the E4980A, the data is shown as blank cells									* "Auto Load" means Starting from the initial voltage value, the voltage increases the voltage interval for each group of tests completed, but the frequency is set locally at E4980A.
	* The measurement conditions displayed on the newly created sheet are the query results of the Meas. Setup settings and the list sweep type, which may differ from the actual measurement conditions (e.g. BIAS [V] such as 1 [V] is shown but it might not be applied in the case the DC Bias hardkey was not turned on during the measurement)									* "Auto Load with frequency" means Starting from the initial voltage value, the voltage increases the voltage interval for each group of tests completed, but the frequency is set by the measurement Frequency
	* Sheet name is restricted by the rule in Excel. When the error message is shown, refer to the Excel help file									* "time between" groups means when you set the voltage interval is zero, the time between every group

## Sheet: MasterSheet
	FUNC	xxx	RANGE	xxx		Graph Parameter
	FREQ [Hz]	xxx	BIAS [V]	xxx		X	xxxx
	LEVEL [V]	xxx	MEAS TIME	xxx		Y1	Meas1
	Sweep Parameter	xxxx	Meas1	Meas2		Y2	Meas2
	Point#	xxxx	Meas1	Meas2		X-axis	Dropdown List
						0	Point#
						0	xxxx
						0
						0
						0
						0
						0
						0
						0
						0
						0
						0
						0
						0
						0
						0
						0
						0
						0
						0
						0
						0
						0
						0
						0
						0
						0
						0
						0
						0
						0
						0
						0
						0
						0
						0
						0
						0
						0
						0
						0
						0
						0
						0
						0
						0
						0
						0
						0
						0
						0
						0
						0
						0
						0
						0
						0
						0
						0
						0
						0
						0
						0
						0
						0
						0
						0
						0
						0
						0
						0
						0
						0
						0
						0
						0
						0
						0
						0
						0
						0
						0
						0
						0
						0
						0
						0
						0
						0
						0
						0
						0
						0
						0
						0
						0
						0
						0
						0
						0
						0
						0
						0
						0
						0
						0
						0
						0
						0
						0
						0
						0
						0
						0
						0
						0
						0
						0
						0
						0
						0
						0
						0
						0
						0
						0
						0
						0
						0
						0
						0
						0
						0
						0
						0
						0
						0
						0
						0
						0
						0
						0
						0
						0
						0
						0
						0
						0
						0
						0
						0
						0
						0
						0
						0
						0
						0
						0
						0
						0
						0
						0
						0
						0
						0
						0
						0
						0
						0
						0
						0
						0
						0
						0
						0
						0
						0
						0
						0
						0
						0
						0
						0
						0
						0
						0
						0
						0
						0
						0
						0
						0
						0
						0
						0
						0
						0
						0
						0
						0
						0
