# Supplementary material for: A Novel Mass-Producible Capacitive Sensor with Fully Symmetric 3D Structure and Microfluidics for Cells Detection
Source: Sensors (Basel). 2019 Jan 15;19(2):325. doi: 10.3390/s19020325 (PMC6359746; doi:10.3390/s19020325)
Supplement: Supplementary file 1 [file sensors-19-00325-s001.zip › Supplementary File/Software Source Code/Fit_Linear/fit_data.csv]

50	20	6	2.45403E-08
50	25	6	2.35894E-08
50	30	6	2.28368E-08
50	40	6	2.17054E-08
50	50	6	2.0892E-08
50	60	6	2.02073E-08
50	70	6	1.96659E-08
50	80	6	1.92047E-08
50	90	6	1.88076E-08
50	100	6	1.84586E-08
50	200	6	1.62699E-08
50	500	6	1.36337E-08
50	800	6	1.23798E-08
50	1000	6	1.18067E-08
50	2000	6	1.01228E-08
50	5000	6	8.13758E-09
50	8000	6	7.22326E-09
50	10000	6	6.80962E-09
50	15000	6	6.08089E-09
50	20000	6	5.57345E-09
100	20	6	2.53816E-08
100	25	6	2.43835E-08
100	30	6	2.35914E-08
100	40	6	2.2379E-08
100	50	6	2.14942E-08
100	60	6	2.07763E-08
100	70	6	2.01959E-08
100	80	6	1.97023E-08
100	90	6	1.92793E-08
100	100	6	1.89075E-08
100	200	6	1.65778E-08
100	500	6	1.38063E-08
100	800	6	1.25007E-08
100	1000	6	1.19055E-08
100	2000	6	1.01747E-08
100	5000	6	8.15705E-09
100	8000	6	7.23322E-09
100	10000	6	6.81643E-09
100	15000	6	6.08505E-09
100	20000	6	5.57674E-09
150	20	6	2.68362E-08
150	25	6	2.57599E-08
150	30	6	2.48921E-08
150	40	6	2.35437E-08
150	50	6	2.25456E-08
150	60	6	2.17581E-08
150	70	6	2.11105E-08
150	80	6	2.0562E-08
150	90	6	2.00925E-08
150	100	6	1.96772E-08
150	200	6	1.71048E-08
150	500	6	1.40918E-08
150	800	6	1.26936E-08
150	1000	6	1.206E-08
150	2000	6	1.02477E-08
150	5000	6	8.17418E-09
150	8000	6	7.23605E-09
150	10000	6	6.81528E-09
150	15000	6	6.08095E-09
150	20000	6	5.57214E-09
200	20	6	2.90029E-08
200	25	6	2.7815E-08
200	30	6	2.68462E-08
200	40	6	2.53029E-08
200	50	6	2.41556E-08
200	60	6	2.32479E-08
200	70	6	2.25059E-08
200	80	6	2.18731E-08
200	90	6	2.13348E-08
200	100	6	2.08578E-08
200	200	6	1.79153E-08
200	500	6	1.45323E-08
200	800	6	1.29905E-08
200	1000	6	1.22964E-08
200	2000	6	1.03567E-08
200	5000	6	8.19731E-09
200	8000	6	7.23815E-09
200	10000	6	6.81124E-09
200	15000	6	6.07246E-09
200	20000	6	5.56291E-09
50	20	6	2.30507E-08
50	25	6	2.18753E-08
50	30	6	2.09751E-08
50	40	6	1.96234E-08
50	50	6	1.85878E-08
50	60	6	1.78465E-08
50	70	6	1.7206E-08
50	80	6	1.66597E-08
50	90	6	1.61855E-08
50	100	6	1.57814E-08
50	200	6	1.31911E-08
50	500	6	1.01133E-08
50	800	6	8.68479E-09
50	1000	6	8.04801E-09
50	2000	6	6.27113E-09
50	5000	6	4.46717E-09
50	8000	6	3.79054E-09
50	10000	6	3.523E-09
50	15000	6	3.11186E-09
50	20000	6	2.8704E-09
100	20	6	2.34907E-08
100	25	6	2.22924E-08
100	30	6	2.1358E-08
100	40	6	1.99557E-08
100	50	6	1.89162E-08
100	60	6	1.81122E-08
100	70	6	1.74463E-08
100	80	6	1.68817E-08
100	90	6	1.63989E-08
100	100	6	1.59661E-08
100	200	6	1.33102E-08
100	500	6	1.01695E-08
100	800	6	8.7225E-09
100	1000	6	8.07958E-09
100	2000	6	6.29071E-09
100	5000	6	4.47874E-09
100	8000	6	3.79933E-09
100	10000	6	3.53074E-09
100	15000	6	3.11793E-09
100	20000	6	2.87537E-09
150	20	6	2.42923E-08
150	25	6	2.30266E-08
150	30	6	2.20333E-08
150	40	6	2.05372E-08
150	50	6	1.94512E-08
150	60	6	1.85718E-08
150	70	6	1.78654E-08
150	80	6	1.72655E-08
150	90	6	1.67513E-08
150	100	6	1.62984E-08
150	200	6	1.35051E-08
150	500	6	1.02542E-08
150	800	6	8.77436E-09
150	1000	6	8.12047E-09
150	2000	6	6.31152E-09
150	5000	6	4.48961E-09
150	8000	6	3.80786E-09
150	10000	6	3.53842E-09
150	15000	6	3.12394E-09
150	20000	6	2.88055E-09
200	20	6	2.54796E-08
200	25	6	2.41111E-08
200	30	6	2.303E-08
200	40	6	2.13912E-08
200	50	6	2.02036E-08
200	60	6	1.92448E-08
200	70	6	1.84757E-08
200	80	6	1.7823E-08
200	90	6	1.7267E-08
200	100	6	1.67748E-08
200	200	6	1.3785E-08
200	500	6	1.03685E-08
200	800	6	8.84131E-09
200	1000	6	8.17135E-09
200	2000	6	6.33368E-09
200	5000	6	4.49936E-09
200	8000	6	3.81569E-09
200	10000	6	3.54593E-09
200	15000	6	3.13021E-09
200	20000	6	2.88584E-09
50	20	6	2.82586E-08
50	25	6	2.63923E-08
50	30	6	2.49841E-08
50	40	6	2.28998E-08
50	50	6	2.14124E-08
50	60	6	2.0298E-08
50	70	6	1.9396E-08
50	80	6	1.86529E-08
50	90	6	1.8033E-08
50	100	6	1.74942E-08
50	200	6	1.42919E-08
50	500	6	1.10503E-08
50	800	6	9.7268E-09
50	1000	6	9.16276E-09
50	2000	6	7.61718E-09
50	5000	6	5.94747E-09
50	8000	6	5.20754E-09
50	10000	6	4.87725E-09
50	15000	6	4.30401E-09
50	20000	6	3.91635E-09
100	20	6	2.95906E-08
100	25	6	2.76029E-08
100	30	6	2.60884E-08
100	40	6	2.38487E-08
100	50	6	2.22588E-08
100	60	6	2.10554E-08
100	70	6	2.00916E-08
100	80	6	1.92993E-08
100	90	6	1.86306E-08
100	100	6	1.80521E-08
100	200	6	1.46661E-08
100	500	6	1.12617E-08
100	800	6	9.88149E-09
100	1000	6	9.29543E-09
100	2000	6	7.69995E-09
100	5000	6	5.99174E-09
100	8000	6	5.23961E-09
100	10000	6	4.90468E-09
100	15000	6	4.32498E-09
100	20000	6	3.9336E-09
150	20	6	3.1234E-08
150	25	6	2.90771E-08
150	30	6	2.74258E-08
150	40	6	2.49915E-08
150	50	6	2.32747E-08
150	60	6	2.19602E-08
150	70	6	2.09171E-08
150	80	6	2.00601E-08
150	90	6	1.93396E-08
150	100	6	1.8719E-08
150	200	6	1.51032E-08
150	500	6	1.15033E-08
150	800	6	1.00552E-08
150	1000	6	9.44253E-09
150	2000	6	7.78653E-09
150	5000	6	6.03212E-09
150	8000	6	5.26644E-09
150	10000	6	4.92679E-09
150	15000	6	4.34074E-09
150	20000	6	3.94601E-09
200	20	6	3.33094E-08
200	25	6	3.09366E-08
200	30	6	2.91142E-08
200	40	6	2.64221E-08
200	50	6	2.45284E-08
200	60	6	2.3081E-08
200	70	6	2.19416E-08
200	80	6	2.09988E-08
200	90	6	2.02146E-08
200	100	6	1.95373E-08
200	200	6	1.56309E-08
200	500	6	1.17896E-08
200	800	6	1.02588E-08
200	1000	6	9.61341E-09
200	2000	6	7.88244E-09
200	5000	6	6.07326E-09
200	8000	6	5.29201E-09
200	10000	6	4.94718E-09
200	15000	6	4.35443E-09
200	20000	6	3.95674E-09
50	20	6	2.33501E-08
50	25	6	2.19682E-08
50	30	6	2.08727E-08
50	40	6	1.91948E-08
50	50	6	1.79521E-08
50	60	6	1.70178E-08
50	70	6	1.62455E-08
50	80	6	1.56019E-08
50	90	6	1.50573E-08
50	100	6	1.45853E-08
50	200	6	1.18075E-08
50	500	6	9.01949E-09
50	800	6	7.92079E-09
50	1000	6	7.46641E-09
50	2000	6	6.28435E-09
50	5000	6	5.12778E-09
50	8000	6	4.65476E-09
50	10000	6	4.44933E-09
50	15000	6	4.09513E-09
50	20000	6	3.85307E-09
100	20	6	2.41333E-08
100	25	6	2.26089E-08
100	30	6	2.14147E-08
100	40	6	1.96248E-08
100	50	6	1.83212E-08
100	60	6	1.73155E-08
100	70	6	1.65036E-08
100	80	6	1.58277E-08
100	90	6	1.52574E-08
100	100	6	1.47617E-08
100	200	6	1.19033E-08
100	500	6	9.05999E-09
100	800	6	7.94434E-09
100	1000	6	7.4836E-09
100	2000	6	6.29228E-09
100	5000	6	5.13042E-09
100	8000	6	4.65615E-09
100	10000	6	4.45045E-09
100	15000	6	4.09589E-09
100	20000	6	3.85377E-09
150	20	6	2.50761E-08
150	25	6	2.34249E-08
150	30	6	2.21254E-08
150	40	6	2.01895E-08
150	50	6	1.87927E-08
150	60	6	1.77074E-08
150	70	6	1.68415E-08
150	80	6	1.61223E-08
150	90	6	1.55161E-08
150	100	6	1.49941E-08
150	200	6	1.20145E-08
150	500	6	9.09467E-09
150	800	6	7.95756E-09
150	1000	6	7.48961E-09
150	2000	6	6.28851E-09
150	5000	6	5.12284E-09
150	8000	6	4.64861E-09
150	10000	6	4.4432E-09
150	15000	6	4.08931E-09
150	20000	6	3.84796E-09
200	20	6	2.63569E-08
200	25	6	2.45358E-08
200	30	6	2.31015E-08
200	40	6	2.09671E-08
200	50	6	1.94376E-08
200	60	6	1.82529E-08
200	70	6	1.73148E-08
200	80	6	1.6537E-08
200	90	6	1.58856E-08
200	100	6	1.53225E-08
200	200	6	1.21792E-08
200	500	6	9.14659E-09
200	800	6	7.9778E-09
200	1000	6	7.49991E-09
200	2000	6	6.28382E-09
200	5000	6	5.11107E-09
200	8000	6	4.63629E-09
200	10000	6	4.43148E-09
200	15000	6	4.07857E-09
200	20000	6	3.83818E-09
50	20	5	3.53558E-08
50	25	5	3.379E-08
50	30	5	3.25614E-08
50	40	5	3.06933E-08
50	50	5	2.93293E-08
50	60	5	2.82582E-08
50	70	5	2.73825E-08
50	80	5	2.66427E-08
50	90	5	2.601E-08
50	100	5	2.54567E-08
50	200	5	2.19274E-08
50	500	5	1.78016E-08
50	800	5	1.59118E-08
50	1000	5	1.50693E-08
50	2000	5	1.26467E-08
50	5000	5	9.90267E-09
50	8000	5	8.67517E-09
50	10000	5	8.12972E-09
50	15000	5	7.18639E-09
50	20000	5	6.54937E-09
100	20	5	3.72432E-08
100	25	5	3.54978E-08
100	30	5	3.41433E-08
100	40	5	3.20718E-08
100	50	5	3.05642E-08
100	60	5	2.93958E-08
100	70	5	2.84353E-08
100	80	5	2.76257E-08
100	90	5	2.6934E-08
100	100	5	2.63301E-08
100	200	5	2.25505E-08
100	500	5	1.8193E-08
100	800	5	1.62109E-08
100	1000	5	1.53278E-08
100	2000	5	1.28152E-08
100	5000	5	9.99639E-09
100	8000	5	8.74581E-09
100	10000	5	8.19146E-09
100	15000	5	7.23689E-09
100	20000	5	6.59438E-09
150	20	5	4.00331E-08
150	25	5	3.80585E-08
150	30	5	3.6489E-08
150	40	5	3.4093E-08
150	50	5	3.23634E-08
150	60	5	3.10038E-08
150	70	5	2.99056E-08
150	80	5	2.89835E-08
150	90	5	2.82008E-08
150	100	5	2.75173E-08
150	200	5	2.33341E-08
150	500	5	1.86239E-08
150	800	5	1.65128E-08
150	1000	5	1.55757E-08
150	2000	5	1.29502E-08
150	5000	5	1.00512E-08
150	8000	5	8.78057E-09
150	10000	5	8.21989E-09
150	15000	5	7.26011E-09
150	20000	5	6.61514E-09
200	20	5	4.38668E-08
200	25	5	4.15688E-08
200	30	5	3.97345E-08
200	40	5	3.68925E-08
200	50	5	3.48411E-08
200	60	5	3.32419E-08
200	70	5	3.19547E-08
200	80	5	3.08713E-08
200	90	5	2.99597E-08
200	100	5	2.91619E-08
200	200	5	2.4386E-08
200	500	5	1.91686E-08
200	800	5	1.68815E-08
200	1000	5	1.58721E-08
200	2000	5	1.30981E-08
200	5000	5	1.00984E-08
200	8000	5	8.80593E-09
200	10000	5	8.23924E-09
200	15000	5	7.27439E-09
200	20000	5	6.62797E-09
50	20	5	3.34812E-08
50	25	5	3.1974E-08
50	30	5	3.07915E-08
50	40	5	2.90263E-08
50	50	5	2.77462E-08
50	60	5	2.6723E-08
50	70	5	2.58851E-08
50	80	5	2.51703E-08
50	90	5	2.45529E-08
50	100	5	2.40122E-08
50	200	5	2.05665E-08
50	500	5	1.62099E-08
50	800	5	1.40779E-08
50	1000	5	1.31043E-08
50	2000	5	1.03117E-08
50	5000	5	7.31216E-09
50	8000	5	6.12524E-09
50	10000	5	5.64371E-09
50	15000	5	4.89151E-09
50	20000	5	4.44149E-09
100	20	5	3.41405E-08
100	25	5	3.25792E-08
100	30	5	3.13606E-08
100	40	5	2.95252E-08
100	50	5	2.8172E-08
100	60	5	2.71245E-08
100	70	5	2.62526E-08
100	80	5	2.55118E-08
100	90	5	2.48704E-08
100	100	5	2.43053E-08
100	200	5	2.07339E-08
100	500	5	1.62634E-08
100	800	5	1.40977E-08
100	1000	5	1.31133E-08
100	2000	5	1.03015E-08
100	5000	5	7.29999E-09
100	8000	5	6.11681E-09
100	10000	5	5.63778E-09
100	15000	5	4.88817E-09
100	20000	5	4.4401E-09
150	20	5	3.5419E-08
150	25	5	3.37722E-08
150	30	5	3.24674E-08
150	40	5	3.04948E-08
150	50	5	2.9049E-08
150	60	5	2.79085E-08
150	70	5	2.6974E-08
150	80	5	2.61771E-08
150	90	5	2.54934E-08
150	100	5	2.48867E-08
150	200	5	2.10865E-08
150	500	5	1.64108E-08
150	800	5	1.41806E-08
150	1000	5	1.31739E-08
150	2000	5	1.03194E-08
150	5000	5	7.30116E-09
150	8000	5	6.11836E-09
150	10000	5	5.64076E-09
150	15000	5	4.89213E-09
150	20000	5	4.44468E-09
200	20	5	3.74027E-08
200	25	5	3.56038E-08
200	30	5	3.41743E-08
200	40	5	3.19892E-08
200	50	5	3.03786E-08
200	60	5	2.91207E-08
200	70	5	2.80889E-08
200	80	5	2.72063E-08
200	90	5	2.64532E-08
200	100	5	2.57856E-08
200	200	5	2.16378E-08
200	500	5	1.66514E-08
200	800	5	1.43211E-08
200	1000	5	1.32787E-08
200	2000	5	1.03553E-08
200	5000	5	7.3074E-09
200	8000	5	6.12395E-09
200	10000	5	5.64738E-09
200	15000	5	4.89933E-09
200	20000	5	4.45241E-09
50	20	5	3.24881E-08
50	25	5	3.10397E-08
50	30	5	2.99134E-08
50	40	5	2.82349E-08
50	50	5	2.70268E-08
50	60	5	2.6056E-08
50	70	5	2.52784E-08
50	80	5	2.46213E-08
50	90	5	2.40623E-08
50	100	5	2.35738E-08
50	200	5	2.05726E-08
50	500	5	1.7128E-08
50	800	5	1.555E-08
50	1000	5	1.48397E-08
50	2000	5	1.27824E-08
50	5000	5	1.03527E-08
50	8000	5	9.20055E-09
50	10000	5	8.66916E-09
50	15000	5	7.71921E-09
50	20000	5	7.05351E-09
100	20	5	3.38136E-08
100	25	5	3.22697E-08
100	30	5	3.10634E-08
100	40	5	2.92367E-08
100	50	5	2.79037E-08
100	60	5	2.68702E-08
100	70	5	2.6028E-08
100	80	5	2.53196E-08
100	90	5	2.47159E-08
100	100	5	2.41868E-08
100	200	5	2.0975E-08
100	500	5	1.73407E-08
100	800	5	1.56958E-08
100	1000	5	1.49587E-08
100	2000	5	1.2845E-08
100	5000	5	1.03772E-08
100	8000	5	9.21604E-09
100	10000	5	8.682E-09
100	15000	5	7.72904E-09
100	20000	5	7.06196E-09
150	20	5	3.62132E-08
150	25	5	3.45052E-08
150	30	5	3.31382E-08
150	40	5	3.10501E-08
150	50	5	2.95278E-08
150	60	5	2.83461E-08
150	70	5	2.73881E-08
150	80	5	2.65809E-08
150	90	5	2.5897E-08
150	100	5	2.53003E-08
150	200	5	2.17E-08
150	500	5	1.77181E-08
150	800	5	1.59487E-08
150	1000	5	1.51623E-08
150	2000	5	1.29452E-08
150	5000	5	1.0407E-08
150	8000	5	9.22938E-09
150	10000	5	8.69041E-09
150	15000	5	7.73254E-09
150	20000	5	7.06374E-09
200	20	5	3.99195E-08
200	25	5	3.79619E-08
200	30	5	3.63802E-08
200	40	5	3.39006E-08
200	50	5	3.2103E-08
200	60	5	3.06873E-08
200	70	5	2.95498E-08
200	80	5	2.85896E-08
200	90	5	2.7783E-08
200	100	5	2.70773E-08
200	200	5	2.28634E-08
200	500	5	1.83251E-08
200	800	5	1.63569E-08
200	1000	5	1.54906E-08
200	2000	5	1.31055E-08
200	5000	5	1.04499E-08
200	8000	5	9.24417E-09
200	10000	5	8.6975E-09
200	15000	5	7.73106E-09
200	20000	5	7.06015E-09
50	20	5	3.85225E-08
50	25	5	3.65111E-08
50	30	5	3.49395E-08
50	40	5	3.25456E-08
50	50	5	3.08071E-08
50	60	5	2.94531E-08
50	70	5	2.83538E-08
50	80	5	2.74337E-08
50	90	5	2.66521E-08
50	100	5	2.59701E-08
50	200	5	2.18558E-08
50	500	5	1.74779E-08
50	800	5	1.56314E-08
50	1000	5	1.48363E-08
50	2000	5	1.26457E-08
50	5000	5	1.02892E-08
50	8000	5	9.26419E-09
50	10000	5	8.81138E-09
50	15000	5	8.0268E-09
50	20000	5	7.49155E-09
100	20	5	4.01176E-08
100	25	5	3.78892E-08
100	30	5	3.61564E-08
100	40	5	3.3559E-08
100	50	5	3.16768E-08
100	60	5	3.02207E-08
100	70	5	2.90431E-08
100	80	5	2.80582E-08
100	90	5	2.72235E-08
100	100	5	2.6497E-08
100	200	5	2.21924E-08
100	500	5	1.7655E-08
100	800	5	1.57525E-08
100	1000	5	1.49332E-08
100	2000	5	1.27012E-08
100	5000	5	1.03188E-08
100	8000	5	9.28737E-09
100	10000	5	8.83233E-09
100	15000	5	8.04602E-09
100	20000	5	7.50987E-09
150	20	5	4.2135E-08
150	25	5	3.96768E-08
150	30	5	3.7754E-08
150	40	5	3.48855E-08
150	50	5	3.28226E-08
150	60	5	3.12216E-08
150	70	5	2.99377E-08
150	80	5	2.88674E-08
150	90	5	2.79633E-08
150	100	5	2.71804E-08
150	200	5	2.25983E-08
150	500	5	1.78359E-08
150	800	5	1.58578E-08
150	1000	5	1.50077E-08
150	2000	5	1.27241E-08
150	5000	5	1.03165E-08
150	8000	5	9.28285E-09
150	10000	5	8.82797E-09
150	15000	5	8.04393E-09
150	20000	5	7.50997E-09
200	20	5	4.48526E-08
200	25	5	4.20892E-08
200	30	5	3.99189E-08
200	40	5	3.66762E-08
200	50	5	3.43532E-08
200	60	5	3.25697E-08
200	70	5	3.11445E-08
200	80	5	2.99573E-08
200	90	5	2.89611E-08
200	100	5	2.80983E-08
200	200	5	2.3134E-08
200	500	5	1.80673E-08
200	800	5	1.59861E-08
200	1000	5	1.50952E-08
200	2000	5	1.27403E-08
200	5000	5	1.02988E-08
200	8000	5	9.26272E-09
200	10000	5	8.80916E-09
200	15000	5	8.02932E-09
200	20000	5	7.49945E-09
50	20	4	4.60109E-08
50	25	4	4.44731E-08
50	30	4	4.31919E-08
50	40	4	4.10714E-08
50	50	4	3.93932E-08
50	60	4	3.78633E-08
50	70	4	3.65568E-08
50	80	4	3.53827E-08
50	90	4	3.43182E-08
50	100	4	3.33417E-08
50	200	4	2.63996E-08
50	500	4	1.71034E-08
50	800	4	1.30334E-08
50	1000	4	1.13555E-08
50	2000	4	7.20677E-09
50	5000	4	3.83234E-09
50	8000	4	2.78332E-09
50	10000	4	2.40383E-09
50	15000	4	1.86803E-09
50	20000	4	1.58569E-09
100	20	4	4.67566E-08
100	25	4	4.5162E-08
100	30	4	4.38225E-08
100	40	4	4.16202E-08
100	50	4	3.98115E-08
100	60	4	3.82879E-08
100	70	4	3.69401E-08
100	80	4	3.57294E-08
100	90	4	3.46382E-08
100	100	4	3.36312E-08
100	200	4	2.65599E-08
100	500	4	1.71723E-08
100	800	4	1.30795E-08
100	1000	4	1.13939E-08
100	2000	4	7.22821E-09
100	5000	4	3.84208E-09
100	8000	4	2.78984E-09
100	10000	4	2.40927E-09
100	15000	4	1.87209E-09
100	20000	4	1.58893E-09
150	20	4	4.80322E-08
150	25	4	4.63247E-08
150	30	4	4.4884E-08
150	40	4	4.25196E-08
150	50	4	4.05914E-08
150	60	4	3.89693E-08
150	70	4	3.75443E-08
150	80	4	3.62704E-08
150	90	4	3.51273E-08
150	100	4	3.40776E-08
150	200	4	2.67743E-08
150	500	4	1.72421E-08
150	800	4	1.31198E-08
150	1000	4	1.14262E-08
150	2000	4	7.2455E-09
150	5000	4	3.84979E-09
150	8000	4	2.79529E-09
150	10000	4	2.41391E-09
150	15000	4	1.87554E-09
150	20000	4	1.59171E-09
200	20	4	5.00304E-08
200	25	4	4.81361E-08
200	30	4	4.65349E-08
200	40	4	4.38946E-08
200	50	4	4.1785E-08
200	60	4	3.99856E-08
200	70	4	3.84375E-08
200	80	4	3.70591E-08
200	90	4	3.58298E-08
200	100	4	3.47105E-08
200	200	4	2.70514E-08
200	500	4	1.73083E-08
200	800	4	1.31503E-08
200	1000	4	1.14487E-08
200	2000	4	7.25546E-09
200	5000	4	3.85564E-09
200	8000	4	2.79993E-09
200	10000	4	2.41813E-09
200	15000	4	1.87883E-09
200	20000	4	1.59444E-09
50	20	4	4.87529E-08
50	25	4	4.64505E-08
50	30	4	4.46781E-08
50	40	4	4.20678E-08
50	50	4	4.01799E-08
50	60	4	3.87336E-08
50	70	4	3.75571E-08
50	80	4	3.65736E-08
50	90	4	3.57417E-08
50	100	4	3.50139E-08
50	200	4	3.0674E-08
50	500	4	2.58865E-08
50	800	4	2.3736E-08
50	1000	4	2.27704E-08
50	2000	4	1.99437E-08
50	5000	4	1.6483E-08
50	8000	4	1.47756E-08
50	10000	4	1.39727E-08
50	15000	4	1.25153E-08
50	20000	4	1.14784E-08
100	20	4	5.10011E-08
100	25	4	4.85748E-08
100	30	4	4.66808E-08
100	40	4	4.38308E-08
100	50	4	4.17694E-08
100	60	4	4.01671E-08
100	70	4	3.88798E-08
100	80	4	3.78017E-08
100	90	4	3.68883E-08
100	100	4	3.60949E-08
100	200	4	3.13678E-08
100	500	4	2.62446E-08
100	800	4	2.39772E-08
100	1000	4	2.29676E-08
100	2000	4	2.00456E-08
100	5000	4	1.65219E-08
100	8000	4	1.47996E-08
100	10000	4	1.39923E-08
100	15000	4	1.25307E-08
100	20000	4	1.14924E-08
150	20	4	5.54156E-08
150	25	4	5.27042E-08
150	30	4	5.05332E-08
150	40	4	4.72106E-08
150	50	4	4.4794E-08
150	60	4	4.29136E-08
150	70	4	4.14012E-08
150	80	4	4.01377E-08
150	90	4	3.90753E-08
150	100	4	3.81516E-08
150	200	4	3.26842E-08
150	500	4	2.6914E-08
150	800	4	2.44226E-08
150	1000	4	2.33264E-08
150	2000	4	2.02219E-08
150	5000	4	1.65752E-08
150	8000	4	1.48237E-08
150	10000	4	1.40082E-08
150	15000	4	1.2539E-08
150	20000	4	1.1497E-08
200	20	4	6.26772E-08
200	25	4	5.95483E-08
200	30	4	5.70707E-08
200	40	4	5.29489E-08
200	50	4	4.99484E-08
200	60	4	4.76041E-08
200	70	4	4.57284E-08
200	80	4	4.41518E-08
200	90	4	4.2836E-08
200	100	4	4.16888E-08
200	200	4	3.49563E-08
200	500	4	2.80622E-08
200	800	4	2.51823E-08
200	1000	4	2.39402E-08
200	2000	4	2.05211E-08
200	5000	4	1.66639E-08
200	8000	4	1.48607E-08
200	10000	4	1.40302E-08
200	15000	4	1.25435E-08
200	20000	4	1.14961E-08
50	20	4	4.37633E-08
50	25	4	4.20267E-08
50	30	4	4.0603E-08
50	40	4	3.83275E-08
50	50	4	3.65078E-08
50	60	4	3.50476E-08
50	70	4	3.37694E-08
50	80	4	3.26397E-08
50	90	4	3.16378E-08
50	100	4	3.07276E-08
50	200	4	2.44785E-08
50	500	4	1.63645E-08
50	800	4	1.27791E-08
50	1000	4	1.1299E-08
50	2000	4	7.69667E-09
50	5000	4	4.88656E-09
50	8000	4	3.98963E-09
50	10000	4	3.64421E-09
50	15000	4	3.11226E-09
50	20000	4	2.7947E-09
100	20	4	4.45583E-08
100	25	4	4.27562E-08
100	30	4	4.12811E-08
100	40	4	3.89172E-08
100	50	4	3.7055E-08
100	60	4	3.55315E-08
100	70	4	3.4215E-08
100	80	4	3.30563E-08
100	90	4	3.2029E-08
100	100	4	3.10945E-08
100	200	4	2.47401E-08
100	500	4	1.65322E-08
100	800	4	1.29108E-08
100	1000	4	1.14146E-08
100	2000	4	7.76914E-09
100	5000	4	4.92099E-09
100	8000	4	4.01308E-09
100	10000	4	3.66382E-09
100	15000	4	3.12663E-09
100	20000	4	2.80614E-09
150	20	4	4.56887E-08
150	25	4	4.37866E-08
150	30	4	4.22271E-08
150	40	4	3.97346E-08
150	50	4	3.77937E-08
150	60	4	3.6181E-08
150	70	4	3.48057E-08
150	80	4	3.35984E-08
150	90	4	3.25293E-08
150	100	4	3.15658E-08
150	200	4	2.50336E-08
150	500	4	1.669E-08
150	800	4	1.30285E-08
150	1000	4	1.15172E-08
150	2000	4	7.83222E-09
150	5000	4	4.94973E-09
150	8000	4	4.0322E-09
150	10000	4	3.67958E-09
150	15000	4	3.13775E-09
150	20000	4	2.8149E-09
200	20	4	4.72485E-08
200	25	4	4.52082E-08
200	30	4	4.35312E-08
200	40	4	4.08534E-08
200	50	4	3.87604E-08
200	60	4	3.7048E-08
200	70	4	3.55889E-08
200	80	4	3.4311E-08
200	90	4	3.31862E-08
200	100	4	3.21701E-08
200	200	4	2.53925E-08
200	500	4	1.68673E-08
200	800	4	1.31574E-08
200	1000	4	1.16287E-08
200	2000	4	7.89847E-09
200	5000	4	4.97931E-09
200	8000	4	4.05144E-09
200	10000	4	3.69548E-09
200	15000	4	3.14891E-09
200	20000	4	2.82355E-09
50	20	3	5.08102E-08
50	25	3	4.88662E-08
50	30	3	4.72239E-08
50	40	3	4.45214E-08
50	50	3	4.22895E-08
50	60	3	4.04491E-08
50	70	3	3.88181E-08
50	80	3	3.73673E-08
50	90	3	3.60727E-08
50	100	3	3.48853E-08
50	200	3	2.6839E-08
50	500	3	1.67931E-08
50	800	3	1.26359E-08
50	1000	3	1.0987E-08
50	2000	3	7.12066E-09
50	5000	3	4.16114E-09
50	8000	3	3.25029E-09
50	10000	3	2.91979E-09
50	15000	3	2.44928E-09
50	20000	3	2.19685E-09
100	20	3	5.15585E-08
100	25	3	4.95549E-08
100	30	3	4.78654E-08
100	40	3	4.50823E-08
100	50	3	4.28095E-08
100	60	3	4.09082E-08
100	70	3	3.92437E-08
100	80	3	3.7765E-08
100	90	3	3.64451E-08
100	100	3	3.52416E-08
100	200	3	2.70828E-08
100	500	3	1.6942E-08
100	800	3	1.27488E-08
100	1000	3	1.10851E-08
100	2000	3	7.17592E-09
100	5000	3	4.18682E-09
100	8000	3	3.26737E-09
100	10000	3	2.93382E-09
100	15000	3	2.45883E-09
100	20000	3	2.20391E-09
150	20	3	5.28428E-08
150	25	3	5.07268E-08
150	30	3	4.89436E-08
150	40	3	4.60112E-08
150	50	3	4.36448E-08
150	60	3	4.16454E-08
150	70	3	3.99162E-08
150	80	3	3.83847E-08
150	90	3	3.70218E-08
150	100	3	3.5786E-08
150	200	3	2.74286E-08
150	500	3	1.71381E-08
150	800	3	1.28958E-08
150	1000	3	1.12132E-08
150	2000	3	7.25745E-09
150	5000	3	4.2296E-09
150	8000	3	3.29645E-09
150	10000	3	2.95729E-09
150	15000	3	2.47412E-09
150	20000	3	2.21509E-09
200	20	3	5.47199E-08
200	25	3	5.24385E-08
200	30	3	5.05176E-08
200	40	3	4.73566E-08
200	50	3	4.48183E-08
200	60	3	4.26977E-08
200	70	3	4.08715E-08
200	80	3	3.92584E-08
200	90	3	3.78294E-08
200	100	3	3.65388E-08
200	200	3	2.78818E-08
200	500	3	1.73663E-08
200	800	3	1.30591E-08
200	1000	3	1.13537E-08
200	2000	3	7.3363E-09
200	5000	3	4.2645E-09
200	8000	3	3.31873E-09
200	10000	3	2.97535E-09
200	15000	3	2.48594E-09
200	20000	3	2.22367E-09
50	20	3	5.08272E-08
50	25	3	4.88834E-08
50	30	3	4.73533E-08
50	40	3	4.49933E-08
50	50	3	4.31847E-08
50	60	3	4.18042E-08
50	70	3	4.06279E-08
50	80	3	3.961E-08
50	90	3	3.87301E-08
50	100	3	3.79473E-08
50	200	3	3.28967E-08
50	500	3	2.65417E-08
50	800	3	2.34593E-08
50	1000	3	2.20512E-08
50	2000	3	1.79488E-08
50	5000	3	1.334E-08
50	8000	3	1.13841E-08
50	10000	3	1.05523E-08
50	15000	3	9.18717E-09
50	20000	3	8.32502E-09
100	20	3	5.23707E-08
100	25	3	5.03428E-08
100	30	3	4.87186E-08
100	40	3	4.6213E-08
100	50	3	4.43497E-08
100	60	3	4.28175E-08
100	70	3	4.15639E-08
100	80	3	4.04915E-08
100	90	3	3.95614E-08
100	100	3	3.87357E-08
100	200	3	3.34336E-08
100	500	3	2.68524E-08
100	800	3	2.36856E-08
100	1000	3	2.22442E-08
100	2000	3	1.80671E-08
100	5000	3	1.34001E-08
100	8000	3	1.14268E-08
100	10000	3	1.05889E-08
100	15000	3	9.21576E-09
100	20000	3	8.34931E-09
150	20	3	5.49785E-08
150	25	3	5.27751E-08
150	30	3	5.09967E-08
150	40	3	4.8226E-08
150	50	3	4.6159E-08
150	60	3	4.44797E-08
150	70	3	4.31015E-08
150	80	3	4.19205E-08
150	90	3	4.09019E-08
150	100	3	4.00023E-08
150	200	3	3.42727E-08
150	500	3	2.72945E-08
150	800	3	2.39868E-08
150	1000	3	2.24904E-08
150	2000	3	1.81988E-08
150	5000	3	1.34541E-08
150	8000	3	1.14619E-08
150	10000	3	1.06185E-08
150	15000	3	9.23835E-09
150	20000	3	8.36841E-09
200	20	3	5.88593E-08
200	25	3	5.64079E-08
200	30	3	5.44411E-08
200	40	3	5.12552E-08
200	50	3	4.88736E-08
200	60	3	4.69717E-08
200	70	3	4.54066E-08
200	80	3	4.40638E-08
200	90	3	4.29169E-08
200	100	3	4.18967E-08
200	200	3	3.55237E-08
200	500	3	2.79406E-08
200	800	3	2.44166E-08
200	1000	3	2.2839E-08
200	2000	3	1.83724E-08
200	5000	3	1.35151E-08
200	8000	3	1.14973E-08
200	10000	3	1.06471E-08
200	15000	3	9.2584E-09
200	20000	3	8.38518E-09
50	20	3	5.71397E-08
50	25	3	5.51461E-08
50	30	3	5.35669E-08
50	40	3	5.11408E-08
50	50	3	4.93756E-08
50	60	3	4.78608E-08
50	70	3	4.66528E-08
50	80	3	4.56159E-08
50	90	3	4.47153E-08
50	100	3	4.39314E-08
50	200	3	3.88379E-08
50	500	3	3.247E-08
50	800	3	2.93105E-08
50	1000	3	2.7831E-08
50	2000	3	2.33079E-08
50	5000	3	1.75703E-08
50	8000	3	1.48088E-08
50	10000	3	1.35674E-08
50	15000	3	1.14634E-08
50	20000	3	1.01162E-08
100	20	3	5.88942E-08
100	25	3	5.68332E-08
100	30	3	5.51806E-08
100	40	3	5.26018E-08
100	50	3	5.06695E-08
100	60	3	4.91124E-08
100	70	3	4.78289E-08
100	80	3	4.67283E-08
100	90	3	4.57788E-08
100	100	3	4.49392E-08
100	200	3	3.95598E-08
100	500	3	3.28998E-08
100	800	3	2.96287E-08
100	1000	3	2.81028E-08
100	2000	3	2.34749E-08
100	5000	3	1.76562E-08
100	8000	3	1.48712E-08
100	10000	3	1.36218E-08
100	15000	3	1.1506E-08
100	20000	3	1.01522E-08
150	20	3	6.19831E-08
150	25	3	5.978E-08
150	30	3	5.80148E-08
150	40	3	5.51603E-08
150	50	3	5.30244E-08
150	60	3	5.12993E-08
150	70	3	4.98782E-08
150	80	3	4.86612E-08
150	90	3	4.7613E-08
150	100	3	4.66885E-08
150	200	3	4.07898E-08
150	500	3	3.36053E-08
150	800	3	3.01318E-08
150	1000	3	2.85238E-08
150	2000	3	2.37086E-08
150	5000	3	1.7749E-08
150	8000	3	1.49271E-08
150	10000	3	1.36671E-08
150	15000	3	1.15377E-08
150	20000	3	1.01772E-08
200	20	3	6.67142E-08
200	25	3	6.43245E-08
200	30	3	6.23766E-08
200	40	3	5.91099E-08
200	50	3	5.66591E-08
200	60	3	5.46784E-08
200	70	3	5.30522E-08
200	80	3	5.16533E-08
200	90	3	5.04597E-08
200	100	3	4.93958E-08
200	200	3	4.27033E-08
200	500	3	3.46919E-08
200	800	3	3.09001E-08
200	1000	3	2.9161E-08
200	2000	3	2.40471E-08
200	5000	3	1.78624E-08
200	8000	3	1.49829E-08
200	10000	3	1.37068E-08
200	15000	3	1.1558E-08
200	20000	3	1.01918E-08
50	20	3	5.49715E-08
50	25	3	5.29601E-08
50	30	3	5.1384E-08
50	40	3	4.89974E-08
50	50	3	4.72476E-08
50	60	3	4.58369E-08
50	70	3	4.46899E-08
50	80	3	4.37143E-08
50	90	3	4.28761E-08
50	100	3	4.21391E-08
50	200	3	3.74704E-08
50	500	3	3.18013E-08
50	800	3	2.90567E-08
50	1000	3	2.77844E-08
50	2000	3	2.39291E-08
50	5000	3	1.90306E-08
50	8000	3	1.66158E-08
50	10000	3	1.55013E-08
50	15000	3	1.35319E-08
50	20000	3	1.21887E-08
100	20	3	5.70662E-08
100	25	3	5.49251E-08
100	30	3	5.32348E-08
100	40	3	5.06478E-08
100	50	3	4.87325E-08
100	60	3	4.7221E-08
100	70	3	4.59823E-08
100	80	3	4.49281E-08
100	90	3	4.40257E-08
100	100	3	4.32284E-08
100	200	3	3.82393E-08
100	500	3	3.22607E-08
100	800	3	2.93981E-08
100	1000	3	2.80771E-08
100	2000	3	2.41093E-08
100	5000	3	1.91239E-08
100	8000	3	1.66837E-08
100	10000	3	1.55599E-08
100	15000	3	1.35784E-08
100	20000	3	1.22295E-08
150	20	3	6.06527E-08
150	25	3	5.83E-08
150	30	3	5.64342E-08
150	40	3	5.34935E-08
150	50	3	5.13172E-08
150	60	3	4.96037E-08
150	70	3	4.81988E-08
150	80	3	4.70055E-08
150	90	3	4.59873E-08
150	100	3	4.50901E-08
150	200	3	3.95278E-08
150	500	3	3.29923E-08
150	800	3	2.9916E-08
150	1000	3	2.85071E-08
150	2000	3	2.43396E-08
150	5000	3	1.92052E-08
150	8000	3	1.67271E-08
150	10000	3	1.55924E-08
150	15000	3	1.35989E-08
150	20000	3	1.22446E-08
200	20	3	6.61108E-08
200	25	3	6.34575E-08
200	30	3	6.13429E-08
200	40	3	5.78822E-08
200	50	3	5.53257E-08
200	60	3	5.32981E-08
200	70	3	5.16491E-08
200	80	3	5.02407E-08
200	90	3	4.90498E-08
200	100	3	4.79958E-08
200	200	3	4.15417E-08
200	500	3	3.41189E-08
200	800	3	3.0704E-08
200	1000	3	2.91547E-08
200	2000	3	2.46686E-08
200	5000	3	1.92987E-08
200	8000	3	1.67624E-08
200	10000	3	1.56118E-08
200	15000	3	1.36012E-08
200	20000	3	1.22428E-08
